# Supplementary material for: Generation of even and odd high harmonics in resonant metasurfaces using single and multiple ultra-intense laser pulses
Source: Nat Commun. 2021 Jul 7;12:4185. doi: 10.1038/s41467-021-24450-9 (PMC8263774; doi:10.1038/s41467-021-24450-9)
Supplement: Supplementary file 3 — Supplementary Code 1 [file 41467_2021_24450_MOESM3_ESM.zip]

Archive with 1 entries (1 files):
- supplementary notebook.txt
