# Supplementary material for: Generation of even and odd high harmonics in resonant metasurfaces using single and multiple ultra-intense laser pulses
Source: Nat Commun. 2021 Jul 7;12:4185. doi: 10.1038/s41467-021-24450-9 (PMC8263774; doi:10.1038/s41467-021-24450-9)
Supplement: Supplementary file 3 — Supplementary Code 1 [file 41467_2021_24450_MOESM3_ESM.zip › supplementary notebook.txt]

(*This is a Wolfram Mathematica code to establish the relationships between various nonlinear susceptibility tensor components 
in zincblende crystals. Changing the generation matrices, as borrowed from the Ervin Hartman's pamphlet 'An Introduction to Crystal Physics,' University College Cardiff Press (2001), one can get similar relationships for other crystal classes. Nonlinear susceptibility orders 2, 3, 4, 5, and 6 are covered*) 

(*zincblende generators*)

M1={
{0,0,1},{1,0,0},{0,1,0}
};
M2={
{0,-1,0},{1,0,0},{0,0,-1}
};


(*χ2 constraints*)

(*generate empty 3^n array*)
χ=ConstantArray[0,{3,3,3}];

(*define generic tansor elements*)
For[i=0,i<3,
For[j=0,j<3,
For[k=0,k<3,

χ[[i]][[j]][[k]]=ToExpression["f"<>ToString[i]<>ToString[j]<>ToString[k]],

k++],
j++],
i++]

EQNS={};
Lin={};

(*Symmetries by generator 1*)

M=M1;

For[i=0,i<3,
For[j=0,j<3,
For[k=0,k<3,
S1=0;
For[p=0,p<3,
S2=0;
For[q=0,q<3,
S3=0;
For[r=0,r<3,

S3=S3+M[[k]][[r]]χ[[p]][[q]][[r]],

r++];
S2=S2+M[[j]][[q]]S3,
q++];
S1=S1+M[[i]][[p]]S2,
p++];

(*generate equations*)
AppendTo[EQNS,
χ[[i]][[j]][[k]]==
S1

];

(*generate variables*)
AppendTo[Lin,χ[[i]][[j]][[k]]],

k++],
j++],
i++]


(*Symmetries by generator 2*)

M=M2;
Lin={};

For[i=0,i<3,
For[j=0,j<3,
For[k=0,k<3,
S1=0;
For[p=0,p<3,
S2=0;
For[q=0,q<3,
S3=0;
For[r=0,r<3,

S3=S3+M[[k]][[r]]χ[[p]][[q]][[r]],

r++];
S2=S2+M[[j]][[q]]S3,
q++];
S1=S1+M[[i]][[p]]S2,
p++];


AppendTo[EQNS,
χ[[i]][[j]][[k]]==
S1

];

AppendTo[Lin,χ[[i]][[j]][[k]]],
k++],
j++],
i++]

Print["Constraints on χ(2) elements"]
sol=Solve[EQNS,Lin]


(*χ4 constraints*)

χ=ConstantArray[0,{3,3,3,3,3}];

For[i=0,i<3,
For[j=0,j<3,
For[k=0,k<3,
For[l=0,l<3,
For[m=0,m<3,

χ[[i]][[j]][[k]][[l]][[m]]=ToExpression["f"<>ToString[i]<>ToString[j]<>ToString[k]<>ToString[l]<>ToString[m]],

m++],
l++],
k++],
j++],
i++]

EQNS={};
Lin={};

(*Generator 1*)

M=M1;

For[i=0,i<3,
For[j=0,j<3,
For[k=0,k<3,
For[l=0,l<3,
For[m=0,m<3,
S1=0;
For[p=0,p<3,
S2=0;
For[q=0,q<3,
S3=0;
For[r=0,r<3,
S4=0;
For[s=0,s<3,
S5=0;
For[t=0,t<3,

S5=S5+M[[m]][[t]]χ[[p]][[q]][[r]][[s]][[t]],

t++];
S4=S4+M[[l]][[s]]S5,
s++];
S3=S3+M[[k]][[r]]S4,
r++];
S2=S2+M[[j]][[q]]S3,
q++];
S1=S1+M[[i]][[p]]S2,
p++];

AppendTo[EQNS,
χ[[i]][[j]][[k]][[l]][[m]]==
S1

];

AppendTo[Lin,χ[[i]][[j]][[k]][[l]][[m]]],

m++],
l++],
k++],
j++],
i++];


(*Generator 2*)

Lin={};
M=M2;

For[i=0,i<3,
For[j=0,j<3,
For[k=0,k<3,
For[l=0,l<3,
For[m=0,m<3,
S1=0;
For[p=0,p<3,
S2=0;
For[q=0,q<3,
S3=0;
For[r=0,r<3,
S4=0;
For[s=0,s<3,
S5=0;
For[t=0,t<3,

S5=S5+M[[m]][[t]]χ[[p]][[q]][[r]][[s]][[t]],

t++];
S4=S4+M[[l]][[s]]S5,
s++];
S3=S3+M[[k]][[r]]S4,
r++];
S2=S2+M[[j]][[q]]S3,
q++];
S1=S1+M[[i]][[p]]S2,
p++];

AppendTo[EQNS,
χ[[i]][[j]][[k]][[l]][[m]]==
S1

];

AppendTo[Lin,χ[[i]][[j]][[k]][[l]][[m]]],

m++],
l++],
k++],
j++],
i++];

Print["Constraints on χ(4) elements"]
sol=Solve[EQNS,Lin];

Print["Number of independent components"]
Dimensions[Lin][[1]]-Dimensions[sol][[2]]


(*χ6 constraints*)

χ=ConstantArray[0,{3,3,3,3,3,3,3}];

For[i=0,i<3,
For[j=0,j<3,
For[k=0,k<3,
For[l=0,l<3,
For[m=0,m<3,
For[n=0,n<3,
For[o=0,o<3,

χ[[i]][[j]][[k]][[l]][[m]][[n]][[o]]=ToExpression["f"<>ToString[i]<>ToString[j]<>ToString[k]<>ToString[l]<>ToString[m]<>ToString[n]<>ToString[o]],

o++],
n++],
m++],
l++],
k++],
j++],
i++];

EQNS={};
Lin={};

(*Generator 1*)

M=M1;

For[i=0,i<3,
For[j=0,j<3,
For[k=0,k<3,
For[l=0,l<3,
For[m=0,m<3,
For[n=0,n<3,
For[o=0,o<3,
S1=0;
For[p=0,p<3,
S2=0;
For[q=0,q<3,
S3=0;
For[r=0,r<3,
S4=0;
For[s=0,s<3,
S5=0;
For[t=0,t<3,
S6=0;
For[u=0,u<3,
S7=0;
For[v=0,v<3,

S7=S7+M[[o]][[v]]χ[[p]][[q]][[r]][[s]][[t]][[u]][[v]],

v++];
S6=S6+M[[n]][[u]]S7,
u++];
S5=S5+M[[m]][[t]]S6,
t++];
S4=S4+M[[l]][[s]]S5,
s++];
S3=S3+M[[k]][[r]]S4,
r++];
S2=S2+M[[j]][[q]]S3,
q++];
S1=S1+M[[i]][[p]]S2,
p++];

AppendTo[EQNS,
χ[[i]][[j]][[k]][[l]][[m]][[n]][[o]]==
S1

];

AppendTo[Lin,χ[[i]][[j]][[k]][[l]][[m]][[n]][[o]]],

o++],
n++],
m++],
l++],
k++],
j++],
i++];

M=M2;
Lin={};

For[i=0,i<3,
For[j=0,j<3,
For[k=0,k<3,
For[l=0,l<3,
For[m=0,m<3,
For[n=0,n<3,
For[o=0,o<3,
S1=0;
For[p=0,p<3,
S2=0;
For[q=0,q<3,
S3=0;
For[r=0,r<3,
S4=0;
For[s=0,s<3,
S5=0;
For[t=0,t<3,
S6=0;
For[u=0,u<3,
S7=0;
For[v=0,v<3,

S7=S7+M[[o]][[v]]χ[[p]][[q]][[r]][[s]][[t]][[u]][[v]],

v++];
S6=S6+M[[n]][[u]]S7,
u++];
S5=S5+M[[m]][[t]]S6,
t++];
S4=S4+M[[l]][[s]]S5,
s++];
S3=S3+M[[k]][[r]]S4,
r++];
S2=S2+M[[j]][[q]]S3,
q++];
S1=S1+M[[i]][[p]]S2,
p++];

AppendTo[EQNS,
χ[[i]][[j]][[k]][[l]][[m]][[n]][[o]]==
S1

];

AppendTo[Lin,χ[[i]][[j]][[k]][[l]][[m]][[n]][[o]]],

o++],
n++],
m++],
l++],
k++],
j++],
i++];

Print["Constraints on χ(6) elements"]
sol=Solve[EQNS,Lin]

Print["Number of independent components"]
Dimensions[Lin][[1]]-Dimensions[sol][[2]]

(*Calculations of nonlinear polarizations generated by an external field as a function of the crystal lattice orientaion (see Methods in the paper for the description). All nonzero components are assumed to be = 1 *)

conds={};

For[i=0,i<3,
For[j=0,j<3,
For[k=0,k<3,
For[l=0,l<3,
For[m=0,m<3,
For[n=0,n<3,
For[o=0,o<3,

AppendTo[conds,Solve[ToExpression["f"<>ToString[i]<>ToString[j]<>ToString[k]<>ToString[l]<>ToString[m]<>ToString[n]<>ToString[o]]==1,ToExpression["f"<>ToString[i]<>ToString[j]<>ToString[k]<>ToString[l]<>ToString[m]<>ToString[n]<>ToString[o]]][[1]][[1]]],

o++],
n++],
m++],
l++],
k++],
j++],
i++];

Clear[θ];

R=(Cos[(π θ)/180]	-(Sin[(π θ)/180]/Sqrt[2])	-(Sin[(π θ)/180]/Sqrt[2])
Sin[(π θ)/180]/Sqrt[2]	1/2 (1-Cos[(π θ)/180])+Cos[(π θ)/180]	1/2 (-1+Cos[(π θ)/180])
Sin[(π θ)/180]/Sqrt[2]	1/2 (-1+Cos[(π θ)/180])	1/2 (1-Cos[(π θ)/180])+Cos[(π θ)/180]

);

Ein=R.{0,1,0}
IH6=Norm[N[Dot[χ/.sol, Ein].Ein.Ein.Ein.Ein.Ein/.conds][[1]]]^2;
IH6proj=Norm[N[Dot[χ/.sol, Ein].Ein.Ein.Ein.Ein.Ein/.conds][[1]]];

H6x=N[Dot[χ/.sol, Ein].Ein.Ein.Ein.Ein.Ein/.conds][[1]].{1,0,0};
H6y=N[Dot[χ/.sol, Ein].Ein.Ein.Ein.Ein.Ein/.conds][[1]].{0,1,0};
H6z=N[Dot[χ/.sol, Ein].Ein.Ein.Ein.Ein.Ein/.conds][[1]].{0,0,1};

Ex=H6x Cos[θ π/180]+H6y Cos[θ π/180]+H6z Sin[θ π/180];
LogPlot[IH6,{θ,0,90},
Frame->True,FrameLabel->{"E_loc to [001] axis tilt (degrees)","H6 polarization (arb. un.)"},FrameStyle->Black,
LabelStyle->Directive[FontFamily->"Helvetica",FontSize->16,FontColor->Black],PlotStyle->{Directive[Black]},AspectRatio->1/2.5,PlotLegends->Placed[{"P^2","Subscript[P, x]^2,Subscript[P, y]^2","Subscript[P, z]^2"},{Right,Top}],FrameTicks->{Automatic,{{0,30,60,90},None}},PlotRange->{0.01,200}]

LogPlot[
{IH6, H6x^2,H6z^2},{θ,0,90},
Frame->True,FrameLabel->{"[001] axis tilt (degrees)","H6 polarization (arb. un.)"},FrameStyle->Black,
LabelStyle->Directive[FontFamily->"Helvetica",FontSize->16,FontColor->Black],PlotStyle->{Directive[Red],Directive[Blue,Dashed],Directive[Black,Dotted]},AspectRatio->1/1.4,PlotLegends->Placed[{"P^2","Subscript[P, x]^2,Subscript[P, y]^2","Subscript[P, z]^2"},{Right,Bottom}],FrameTicks->{Automatic,{{0,30,60,90},None}},PlotRange->{0.01,200}]


(*χ3 constraints*)

χ=ConstantArray[0,{3,3,3,3}];
For[i=0,i<3,
For[j=0,j<3,
For[k=0,k<3,
For[l=0, l<3,
χ[[i]][[j]][[k]][[l]]=ToExpression["f"<>ToString[i]<>ToString[j]<>ToString[k]<>ToString[l]],
l++],
k++],
j++],
i++]

EQNS={};
Lin={};

(*Generator 1*)

M=M1;

For[i=0,i<3,
For[j=0,j<3,
For[k=0,k<3,
For[l=0,l<3,
S1=0;
For[p=0,p<3,
S2=0;
For[q=0,q<3,
S3=0;
For[r=0,r<3,
S4=0;
For[s=0,s<3,

S4=S4+M[[l]][[s]]χ[[p]][[q]][[r]][[s]],

s++];
S3=S3+M[[k]][[r]] S4,
r++];
S2=S2+M[[j]][[q]]S3,
q++];
S1=S1+M[[i]][[p]]S2,
p++];

AppendTo[EQNS,
χ[[i]][[j]][[k]][[l]]==
S1

];

AppendTo[Lin,χ[[i]][[j]][[k]][[l]]],

l++],
k++],
j++],
i++]


(*Generator 2*)

M=M2;
Lin={};

For[i=0,i<3,
For[j=0,j<3,
For[k=0,k<3,
For[l=0,l<3,
S1=0;
For[p=0,p<3,
S2=0;
For[q=0,q<3,
S3=0;
For[r=0,r<3,
S4=0;
For[s=0,s<3,

S4=S4+M[[l]][[s]]χ[[p]][[q]][[r]][[s]],

s++];
S3=S3+M[[k]][[r]] S4,
r++];
S2=S2+M[[j]][[q]]S3,
q++];
S1=S1+M[[i]][[p]]S2,
p++];

AppendTo[EQNS,
χ[[i]][[j]][[k]][[l]]==
S1

];

AppendTo[Lin,χ[[i]][[j]][[k]][[l]]],

l++],
k++],
j++],
i++]


Print["Constraints on χ(3) elements"]
sol=Solve[EQNS,Lin]

Print["Number of independent components"]
Dimensions[Lin][[1]]-Dimensions[sol][[2]]


(*χ5 constraints*)

χ=ConstantArray[0,{3,3,3,3,3,3}];

For[i=0,i<3,
For[j=0,j<3,
For[k=0,k<3,
For[l=0,l<3,
For[m=0,m<3,
For[n=0,n<3,

χ[[i]][[j]][[k]][[l]][[m]][[n]]=ToExpression["f"<>ToString[i]<>ToString[j]<>ToString[k]<>ToString[l]<>ToString[m]<>ToString[n]],

n++],
m++],
l++],
k++],
j++],
i++];

EQNS={};
Lin={};

(*Generator 1*)

M=M1;

For[i=0,i<3,
For[j=0,j<3,
For[k=0,k<3,
For[l=0,l<3,
For[m=0,m<3,
For[n=0,n<3,


S1=0;
For[p=0,p<3,
S2=0;
For[q=0,q<3,
S3=0;
For[r=0,r<3,
S4=0;
For[s=0,s<3,
S5=0;
For[t=0,t<3,
S6=0;
For[u=0,u<3,

S6=S6+M[[n]][[u]]χ[[p]][[q]][[r]][[s]][[t]][[u]],

u++];
S5=S5+M[[m]][[t]]S6,
t++];
S4=S4+M[[l]][[s]]S5,
s++];
S3=S3+M[[k]][[r]]S4,
r++];
S2=S2+M[[j]][[q]]S3,
q++];
S1=S1+M[[i]][[p]]S2,
p++];

AppendTo[EQNS,
χ[[i]][[j]][[k]][[l]][[m]][[n]]==
S1

];

AppendTo[Lin,χ[[i]][[j]][[k]][[l]][[m]][[n]]],

n++],
m++],
l++],
k++],
j++],
i++];

M=M2;
Lin={};


For[i=0,i<3,
For[j=0,j<3,
For[k=0,k<3,
For[l=0,l<3,
For[m=0,m<3,
For[n=0,n<3,


S1=0;
For[p=0,p<3,
S2=0;
For[q=0,q<3,
S3=0;
For[r=0,r<3,
S4=0;
For[s=0,s<3,
S5=0;
For[t=0,t<3,
S6=0;
For[u=0,u<3,

S6=S6+M[[n]][[u]]χ[[p]][[q]][[r]][[s]][[t]][[u]],

u++];
S5=S5+M[[m]][[t]]S6,
t++];
S4=S4+M[[l]][[s]]S5,
s++];
S3=S3+M[[k]][[r]]S4,
r++];
S2=S2+M[[j]][[q]]S3,
q++];
S1=S1+M[[i]][[p]]S2,
p++];

AppendTo[EQNS,
χ[[i]][[j]][[k]][[l]][[m]][[n]]==
S1

];

AppendTo[Lin,χ[[i]][[j]][[k]][[l]][[m]][[n]]],

n++],
m++],
l++],
k++],
j++],
i++];

Print["Constraints on χ(5) elements"]
sol=Solve[EQNS,Lin]

Print["Number of independent components"]
Dimensions[Lin][[1]]-Dimensions[sol][[2]]


conds={};

For[i=0,i<3,
For[j=0,j<3,
For[k=0,k<3,
For[l=0,l<3,
For[m=0,m<3,
For[n=0,n<3,

AppendTo[conds,Solve[ToExpression["f"<>ToString[i]<>ToString[j]<>ToString[k]<>ToString[l]<>ToString[m]<>ToString[n]]==1,ToExpression["f"<>ToString[i]<>ToString[j]<>ToString[k]<>ToString[l]<>ToString[m]<>ToString[n]]][[1]][[1]]],

n++],
m++],
l++],
k++],
j++],
i++];

Clear[θ];
(*θ=π/12;*)
(*ϕ=π/4;*)

R=(Cos[(π θ)/180]	-(Sin[(π θ)/180]/Sqrt[2])	-(Sin[(π θ)/180]/Sqrt[2])
Sin[(π θ)/180]/Sqrt[2]	1/2 (1-Cos[(π θ)/180])+Cos[(π θ)/180]	1/2 (-1+Cos[(π θ)/180])
Sin[(π θ)/180]/Sqrt[2]	1/2 (-1+Cos[(π θ)/180])	1/2 (1-Cos[(π θ)/180])+Cos[(π θ)/180]

);

Ein=R.{0,1,0};


IH5=Norm[N[Dot[χ/.sol, Ein].Ein.Ein.Ein.Ein/.conds][[1]]]^2;
IH5proj=Norm[N[Dot[χ/.sol, Ein].Ein.Ein.Ein.Ein/.conds][[1]]];

H5x=N[Dot[χ/.sol, Ein].Ein.Ein.Ein.Ein/.conds][[1]].{1,0,0};
H5y=N[Dot[χ/.sol, Ein].Ein.Ein.Ein.Ein/.conds][[1]].{0,1,0};
H5z=N[Dot[χ/.sol, Ein].Ein.Ein.Ein.Ein/.conds][[1]].{0,0,1};

LogPlot[
{IH5},{θ,0,90},
Frame->True,FrameLabel->{"[001] axis tilt (degrees)","H5, 0th order emission (arb. un.)"},FrameStyle->Black,
LabelStyle->Directive[FontFamily->"Helvetica",FontSize->16,FontColor->Black],PlotStyle->{Directive[Black]},AspectRatio->1/1.4,PlotLegends->Placed[{"P^2","Subscript[P, x]^2,Subscript[P, y]^2","Subscript[P, z]^2"},{Right,Top}],FrameTicks->{Automatic,{{0,30,60,90},None}}]

LogPlot[
{IH5, H5x^2,H5y^2},{θ,0,90},
Frame->True,FrameLabel->{"[001] axis tilt (degrees)","H5 polarization (arb. un.)"},FrameStyle->Black,
LabelStyle->Directive[FontFamily->"Helvetica",FontSize->16,FontColor->Black],PlotStyle->{Directive[Red],Directive[Blue,Dashed],Directive[Black,Dotted]},AspectRatio->1/1.4,PlotLegends->Placed[{"|P|^2","Subscript[P, x]^2,Subscript[P, z]^2","Subscript[P, y]^2"},{Right,Bottom}],FrameTicks->{Automatic,{{0,30,60,90},None}},PlotRange->{0.1,50}]
